# Supplementary material for: Massive entry of BK Polyomavirus induces transient cytoplasmic vacuolization of human renal proximal tubule epithelial cells
Source: PLoS Pathog. 2024 Nov 21;20(11):e1012681. doi: 10.1371/journal.ppat.1012681 (PMC11581322; doi:10.1371/journal.ppat.1012681)
Supplement: S1 Data — (XLSX) [file ppat.1012681.s018.xlsx]

## Sheet: Fig 1C
			Replicate 1	Replicate 2	Mean	SD
		Mock	0.0381	0.004	0.02105	0.0241123
		MOI 1	0.0082	0.004	0.0061	0.00296985
		MOI 10	0.0928	0.109	0.1009	0.0114551
		MOI 100	0.2836	0.28	0.2818	0.00254558
		MOI 1000	0.7103	0.731	0.72065	0.0146371

## Sheet: Fig 8B
		Replicate #1			Replicate #2			Replicate #3				Mean
		#cells	#cells with bap31-foci	%cells with bap31-foci	#cells	#cells with bap31-foci	%cells with bap31-foci	#cells	#cells with bap31-foci	%cells with bap31-foci		%cells with bap31-foci	SD
	Mock	196	6	3.06122	416	41	9.85577	186	12	6.45161		6.4562	3.39727
	MOI_10	183	114	62.2951	295	77	26.1017	164	131	79.878		56.0916	27.4196
	MOI_100	220	211	95.9091	229	210	91.7031	139	130	93.5252		93.7124	2.10926
	MOI_1000	238	200	84.0336	339	245	72.2714	360	249	69.1667		75.1572	7.84236

## Sheet: Fig 8C
	Replicate #1			Replicate #2			Replicate #3				Mean
	#Bap31-foci	#cells with bap31-foci	Bap31-foci/cell	#Bap31-foci	#cells with bap31-foci	Bap31-foci/cell	#Bap31-foci	#cells with bap31-foci	Bap31-foci/cell		bap31-foci/cell	SD
Mock	12	6	2	96	41	2.34146	25	12	2.08333		2.1416	0.178032
MOI_10	230	114	2.01754	227	77	2.94805	322	131	2.45802		2.47454	0.465474
MOI_100	915	211	4.33649	1038	210	4.94286	980	130	7.53846		5.60594	1.70085
MOI_1000	744	200	3.72	1216	245	4.96327	960	249	3.85542		4.17956	0.682076

## Sheet: Fig 10A
		MOI 0,1			MOI 1			MOI 10					Mean
	Hours post-infection	Replicate 1	Replicate 2	Replicate 3	Replicate 1	Replicate 2	Replicate 3	Replicate 1	Replicate 2	Replicate 3		Hours post-infection	MOI 0,1	MOI 1	MOI 10
	24	273000	273000	273000	4490000	0	3700000	23700000	26800000	28000000		24	273000	2730000	2.61667e+07
	48	81300000	11300000	62700000	550000000	311000000	268000000	1630000000	942000000	1400000000		48	5.17667e+07	3.76333e+08	1324000000
	72	3060000000	2550000000	2730000000	6340000000	3280000000	4690000000	9680000000	6250000000	5590000000		72	2780000000	4770000000	7.17333e+09
		The value for MOI 0,1 at 24 hpi is a hypothetical value

## Sheet: Fig 10B
				Replicate 1	Replicate 2	Replicate 3		Mean	SD
			Ltag positive (%)	0.554	0.5631	0.6069		0.574667	0.0282833
			Vp1 postive (%)	0.2424	0.3139	0.3138		0.290033	0.0412517

## Sheet: Fig 10C
		No antibody
		Replicate 1	Replicate 2	Replicate 3	Mean	SD
	Virus load (log 10 copies/ml)	2480000000	3880000000	6640000000	4.33333e+09	2.11673e+09
		Neutralizing antibody
		Replicate 1	Replicate 2	Replicate 3	Mean	SD
	Virus load (log 10 copies/ml)	961000000	1780000000	2690000000	1.81033e+09	8.64899e+08
		Control antibody
		Replicate 1	Replicate 2	Replicate 3	Mean	SD
	Virus load (log 10 copies/ml)	5460000000	2680000000	6880000000	5.00667e+09	2.13638e+09

## Sheet: Fig 10D
F
		No antibody
		Replicate 1	Replicate 2	Replicate 3	Mean	SD
	Cell death %	0.042	0.039	0.086	0.0556667	0.0263122
		Neutralizing antibody
		Replicate 1	Replicate 2	Replicate 3	Mean	SD
	Cell death %	0.034	0.033	0.096	0.0543333	0.0360879
		Control antibody
		Replicate 1	Replicate 2	Replicate 3	Mean	SD
	Cell death %	0.04	0.034	0.082	0.052	0.0261534

## Sheet: 11A
			Absolute vacuolization (%)				Normalized to DMSO (%)
			Replicate 1	Replicate 2	Mean		Replicate 1	Replicate 2	Mean	SD
		DMSO	33.63	35.86	34.745		0.967909	1.03209	1	0.0453835
		Mock	3.01	2.8	2.905		0.0895034	0.0780814	0.0837924	0.00807657
		EHT1864 25uM	26.27	20.96	23.615		0.781148	0.584495	0.682822	0.139054
		Sp600125 10uM	28	45.79	36.895		0.83259	1.27691	1.05475	0.314182
		EIPA 10 uM	42.55	41.99	42.27		1.26524	1.17094	1.21809	0.0666779
		Baf A 20 nM	4.81	6.27	5.54		0.143027	0.174847	0.158937	0.0224998
		Baf A 200 nM	3.89	5.91	4.9		0.115671	0.164808	0.140239	0.0347451

## Sheet: S10A
		LTag expression (%) normalized to DMSO
		DMSO
	Treatment	Replicate 1	Replicate 2	Mean	SD
	0-2 hpi	0.933	1.067	1	0.0947523
	2-48 hpi	0.8946	1.1054	1	0.149058
		EHT1864
		Replicate 1	Replicate 2	Mean	SD
	0-2 hpi	0.748	0.8931	0.82055	0.102601
	2-48 hpi	0.6219	0.7023	0.6621	0.0568514

## Sheet: S10B
			LTag expression (%) normalized to DMSO
			DMSO
		Treatment	Replicate 1
		0-2 hpi	1
		2-48 hpi	1
			Sp600125
			Replicate 1
		0-2 hpi	0.7642
		2-48 hpi	0.4797

[truncated: 2 more sheets: S10E, S11D]
